# Supplementary material for: A User-Friendly Model for Spray Drying to Aid Pharmaceutical Product Development
Source: PLoS One. 2013 Sep 9;8(9):e74403. doi: 10.1371/journal.pone.0074403 (PMC3767666; doi:10.1371/journal.pone.0074403)
Supplement: File S1 — Spray dryer model for use with open source software. (ODS) [file pone.0074403.s001.ods]

## Sheet: B-290
	Spray dryer properties
	Spray Dryer:		Buchi B-290
	Legend									Spray dryer specific					Atomizing airflow
		Input field								Wall properties					Height (mm)	Flow (Ln/hr)
		Result								dglass	4.00	mm			0.00	0.00
		Calculation								Length	47.00	cm			5.00	84.00
										Circumference	52.50	cm			10.00	138.00
	Liquid feed					Inlet gas conditions				λglass	0.96	W/m.K			15.00	192.00
		Solvent 1	Solvent 2			Temperature	0.00	°C		A	0.25	m2			20.00	246.00
		Water	None			RH solvent 1	100.00	%		D inner	15.91	cm			25.00	301.00
	Cp	4.20	0.00	kJ/kg.K		RH solvent 2	0.00	%							30.00	357.00
	Hevap	2270.00	0.00	kJ/kg		Mw	0.028	g/mol		Configuration					35.00	414.00
	Bp	100.00	0.00	°C		Cp	1.042	kJ/kg.K		Column type	Aqueous				40.00	473.00
	Density, ρl	1000.00	0.00	kg/m3						Configuration	Closed loop with B-295				45.00	536.00
	Cpg	1.89	0.00	kJ/kg.K		Outside Air				Cyclone type	High performance				50.00	601.00
	Mw	0.02	0.00	kg/mol		dair	1.97	mm							55.00	670.00
	Antoine A	8.07	0.00							Aspirator flow (Ln/min) as function of setting (%)					60.00	742.00
	Antoine B	1730.63	0.00			General				slope	intercept				65.00	819.00
	Antoine C	233.43	0.00			R	8.314	J/mol/K		3.62	15.35
															6th order polynomial fit:
															-5.83E-008	1.27E-005	-1.07E-003	4.51E-002	-9.54E-001	2.00E+001
	Spray dryer settings
	Input parameters						Result						Flow at outlet				Heat conduction					Heat of evaporation						Relative humidity solvent 1					Relative humidity solvent 2					Adiabatic saturation temperature
	Tin (°C)	QV.l pump 1 (mL/min)	QV.l pump 2 (mL/min)	Aspirator (%)	Atomizing airflow (mm)	Tair (°C)	Evaporated 1 (mL/min)	Evaporated 2 (mL/min)	Tout (°C)	Rhout solvent 1 (%):	Rhout solvent 2 (%):	Tas (°C)	Density (kg/m3)	Vapor flow (Ln/min)	Aspirator flow (kg/s)	Atomizing flow (kg/s)	Tatom + Tdrying (°C)	ΔTw ,LMTD	λair (W/m.K)	Qh.con (kJ/s)	Temperature drop gas by conduction (°C)	Maximum evaporated for 100% RH (mL/min)	Heat liquid to Tas (kJ/s)	Evaporate Liquid (kJ/s)	Heat vapor (kJ/s)	Qh.evap, total evaporation heat (kJ/s)	Temperature drop gas by evaporation (°C)	kg water/kg gas evap:	kg water/kg gas inlet:	Xw, kg water/kg gas total:	pw.sat, Saturation pressure (Pa):	Pw, Partial vapor pressure (Pa):	kg water/kg gas evap:	kg water/kg gas inlet:	Xw, kg water/kg gas total:	pw.sat, Saturation pressure (Pa):	Pw, Partial vapor pressure (Pa):	mass frac liquid	Saturation pressure (Pa):	Partial vapor pressure (Pa):
	70	4.90	0.00	100	50	23.70	4.90	0.00	35.6	38.9	0.0	25.5	1.11	6.90	0.0077	0.0002	68.8	24.90	0.03	0.08	9.8	15.30	0.00	0.19	0.00	0.19	23.3	0.011	0.004	0.014	5797	2257	0	#DIV/0!	#DIV/0!	133	0	0	3249	3249

## Sheet: B-90
	Spray dryer properties
	Spray Dryer:		Buchi B-90
	Legend									Spray dryer specific
		Input field								Wall properties
		Result								dglass	8.00	mm
		Calculation								Length	90.50	cm
										Circumference	57.30	cm
	Liquid feed					Inlet gas conditions				λglass	0.96	W/m.K
		Solvent 1	Solvent 2			Temperature	22.00	°C		A	0.52	m2
		Water	None			RH solvent 1	65.00	%		D inner	17.44	cm
	Cp	4.20	0.00	kJ/kg.K		RH solvent 2	0.00	%
	Hevap	2270.00	0.00	kJ/kg		Mw	0.028	g/mol		Configuration
	Bp	100.00	0.00	°C		Cp	1.042	kJ/kg.K		Configuration	Open
	Density, ρl	1000.00	0.00	kg/m3
	Cpg	1.89	0.00	kJ/kg.K		Outside Air
	Mw	0.02	0.00	kg/mol		dair	4.99	mm
	Antoine A	8.07	0.00
	Antoine B	1730.63	0.00			General
	Antoine C	233.43	0.00			R	8.314	J/mol/K
	Spray dryer settings
	Input parameters						Result						Flow at outlet				Heat conduction					Heat of evaporation						Relative humidity solvent 1					Relative humidity solvent 2					Adiabatic saturation temperature
	Tin (°C)	QV.l pump 1 (mL/min)	QV.l pump 2 (mL/min)	Aspirator (L/min)	Atomizing airflow (mm)	Tair (°C)	Evaporated 1 (mL/min)	Evaporated 2 (mL/min)	Tout (°C)	Rhout solvent 1 (%):	Rhout solvent 2 (%):	Tas (°C)	Density (kg/m3)	Vapor flow (Ln/min)	Aspirator flow (kg/s)	Atomizing flow (kg/s)	Tatom + Tdrying (°C)	ΔTw ,LMTD	λair (W/m.K)	Qh.con (kJ/s)	Temperature drop gas by conduction (°C)	Maximum evaporated for 100% RH (mL/min)	Heat liquid to Tas (kJ/s)	Evaporate Liquid (kJ/s)	Heat vapor (kJ/s)	Qh.evap, total evaporation heat (kJ/s)	Temperature drop gas by evaporation (°C)	kg water/kg gas evap:	kg water/kg gas inlet:	Xw, kg water/kg gas total:	pw.sat, Saturation pressure (Pa):	Pw, Partial vapor pressure (Pa):	kg water/kg gas evap:	kg water/kg gas inlet:	Xw, kg water/kg gas total:	pw.sat, Saturation pressure (Pa):	Pw, Partial vapor pressure (Pa):	mass frac liquid	Saturation pressure (Pa):	Partial vapor pressure (Pa):
	50	0.00	0.00	85	0	21.70	0.00	0.00	27.8	45.9	0.0	25.4	1.13	0.00	0.0016	0.0000	50.0	14.48	0.03	0.04	22.2	1.26	0.00	0.00	0.00	0.00	0.0	0.000	0.011	0.011	3728	1713	0	#DIV/0!	#DIV/0!	133	0	0	3228	3228

## Sheet: Parameters
	Fluid properties
	Solvent name		None	Water	Ethanol
	Cp	kJ/kg.K	0.00	4.20	2.44
	Hevap	kJ/kg	0.00	2270.00	841.00
	Bp	°C	0.00	100.00	78.37
	Density	kg/m3	0.00	1000.00	789.40
	Cpg	kJ/kg.K	0.00	1.89	1.74
	Mw	kg/mol	0.00	0.018	0.05
	Antoine A*	For mmHg	0.00	8.07131	8.2133
	Antoine B*		0.00	1730.63	1652.05
	Antoine C*	For K	0.00	233.426	231.48
	Antoine T range			1 – 100°C	-3 - 96°C
	* C.L. Yaws and H.C. Yang. To estimate vapor pressure easily. Hydrocarbon Processing. 68:65-70 (1989).
	Air heat conductivity**
	T (K)	°C	λ (W/m*K)
	250.00	-23.15	0.0224
	300.00	26.85	0.0262
	350.00	76.85	0.0298
	400.00	126.85	0.0333
	450.00	176.85	0.0366
	500.00	226.85	0.0397
	slope	intercept	R2
	0.0001	0.0243	0.999
	** K. Kadoya, N. Matsunaga, and A. Nagashima. Viscosity and Thermal Conductivity of Dry Air in the Gaseous Phase. Journal of Physical and Chemical Reference Data. 14:947-970 (1985).
