# Supplementary material for: A User-Friendly Model for Spray Drying to Aid Pharmaceutical Product Development
Source: PLoS One. 2013 Sep 9;8(9):e74403. doi: 10.1371/journal.pone.0074403 (PMC3767666; doi:10.1371/journal.pone.0074403)
Supplement: File S2 — Spray dryer model for use with Excel version 2003 and higher. (XLS) [file pone.0074403.s002.xls]

## Sheet: B-290
	Spray dryer properties
	Spray Dryer:		Buchi B-290
	Legend									Spray dryer specific					Atomizing airflow
		Input field								Wall properties					Height (mm)	Flow (Ln/hr)
		Result								dglass	4	mm			0	0
		Calculation								Length	47	cm			5	84
										Circumference	52.5	cm			10	138
	Liquid feed					Inlet gas conditions				λglass	0.96	W/m.K			15	192
		Solvent 1	Solvent 2			Temperature	0	°C		A	0.24675	m2			20	246
		Water	None			RH solvent 1	100	%		D inner	15.9113	cm			25	301
	Cp	4.2	0	kJ/kg.K		RH solvent 2	0	%							30	357
	Hevap	2270	0	kJ/kg		Mw	0.028	g/mol		Configuration					35	414
	Bp	100	0	°C		Cp	1.042	kJ/kg.K		Column type	Aqueous				40	473
	Density, ρl	1000	0	kg/m3						Configuration	Closed loop with B-295				45	536
	Cpg	1.89	0	kJ/kg.K		Outside Air				Cyclone type	High performance				50	601
	Mw	0.018	0	kg/mol		dair	1.97	mm							55	670
	Antoine A	8.07131	0							Aspirator flow (Ln/min) as function of setting (%)					60	742
	Antoine B	1730.63	0			General				slope	intercept				65	819
	Antoine C	233.426	0			R	8.31447	J/mol/K		3.62292	15.3515
															6th order polynomial fit:
															-5.82863e-08	1.26585e-05	-0.00107102	0.0450575	-0.954155	20.0417
	Spray dryer settings
	Input parameters						Result						Flow at outlet				Heat conduction					Heat of evaporation						Relative humidity solvent 1					Relative humidity solvent 2					Adiabatic saturation temperature
	Tin (°C)	QV.l pump 1 (mL/min)	QV.l pump 2 (mL/min)	Aspirator (%)	Atomizing airflow (mm)	Tair (°C)	Evaporated 1 (mL/min)	Evaporated 2 (mL/min)	Tout (°C)	Rhout solvent 1 (%):	Rhout solvent 2 (%):	Tas (°C)	Density (kg/m3)	Vapor flow (Ln/min)	Aspirator flow (kg/s)	Atomizing flow (kg/s)	Tatom + Tdrying (°C)	ΔTw, LMTD	λair (W/m.K)	Qh.con (kJ/s)	Temperature drop gas by conduction (°C)	Maximum evaporated for 100% RH (mL/min)	Heat liquid to Tas (kJ/s)	Evaporate Liquid (kJ/s)	Heat vapor (kJ/s)	Qh.evap, total evaporation heat (kJ/s)	Temperature drop gas by evaporation (°C)	kg water/kg gas evap:	kg water/kg gas inlet:	Xw, kg water/kg gas total:	pw.sat, aturation pressure (Pa):	pw, partial vapor pressure (Pa):	kg water/kg gas evap:	kg water/kg gas inlet:	Xw, kg water/kg gas total:	pw.sat, aturation pressure (Pa):	pw, partial vapor pressure (Pa):	mass frac liquid	Saturation pressure (Pa):	Partial vapor pressure (Pa):
	70	4.9	0	100	50	23.7	4.9	0	35.5986	38.928	0	25.4785	1.10518	6.89678	0.00771907	0.000208222	68.7511	24.9009	0.0267983	0.0790988	9.83416	15.3037	0.000610034	0.185383	0.00156203	0.187555	23.3183	0.0105799	0.00384211	0.0143183	5797.39	2256.81	0	#DIV/0!	#DIV/0!	133.322	0	0.0236019	3249.23	3249.23

## Sheet: B-90
	Spray dryer properties
	Spray Dryer:		Buchi B-90
	Legend									Spray dryer specific
		Input field								Wall properties
		Result								dglass	8	mm
		Calculation								Length	90.5	cm
										Circumference	57.3	cm
	Liquid feed					Inlet gas conditions				λglass	0.96	W/m.K
		Solvent 1	Solvent 2			Temperature	22	°C		A	0.518565	m2
		Water	None			RH solvent 1	65	%		D inner	17.4392	cm
	Cp	4.2	0	kJ/kg.K		RH solvent 2	0	%
	Hevap	2270	0	kJ/kg		Mw	0.028	g/mol		Configuration
	Bp	100	0	°C		Cp	1.042	kJ/kg.K		Configuration	Open
	Density, ρl	1000	0	kg/m3
	Cpg	1.89	0	kJ/kg.K		Outside Air
	Mw	0.018	0	kg/mol		dair	4.99	mm
	Antoine A	8.07131	0
	Antoine B	1730.63	0			General
	Antoine C	233.426	0			R	8.31447	J/mol/K
	Spray dryer settings
	Input parameters						Result						Flow at outlet				Heat conduction					Heat of evaporation						Relative humidity solvent 1					Relative humidity solvent 2					Adiabatic saturation temperature
	Tin (°C)	QV.l pump 1 (mL/min)	QV.l pump 2 (mL/min)	Aspirator (L/min)	Atomizing airflow (mm)	Tair (°C)	Evaporated 1 (mL/min)	Evaporated 2 (mL/min)	Tout (°C)	Rhout solvent 1 (%):	Rhout solvent 2 (%):	Tas (°C)	Density (kg/m3)	Vapor flow (Ln/min)	Aspirator flow (kg/s)	Atomizing flow (kg/s)	Tatom + Tdrying (°C)	ΔTw, LMTD	λair (W/m.K)	Qh.con (kJ/s)	Temperature drop gas by conduction (°C)	Maximum evaporated for 100% RH (mL/min)	Heat liquid to Tas (kJ/s)	Evaporate Liquid (kJ/s)	Heat vapor (kJ/s)	Qh.evap, total evaporation heat (kJ/s)	Temperature drop gas by evaporation (°C)	kg water/kg gas evap:	kg water/kg gas inlet:	Xw, kg water/kg gas total:	pw.sat, aturation pressure (Pa):	pw, partial vapor pressure (Pa):	kg water/kg gas evap:	kg water/kg gas inlet:	Xw, kg water/kg gas total:	pw.sat, aturation pressure (Pa):	pw, partial vapor pressure (Pa):	mass frac liquid	Saturation pressure (Pa):	Partial vapor pressure (Pa):
	70	0.3	0	85	0	21.7	0.3	0	29.2669	54.0659	0	29.4414	1.12832	0.413593	0.00163947	0	70	21.9745	0.026559	0.0580746	33.995	1.46296	0.00016257	0.01135	-1.64949e-06	0.0115109	6.73812	0.00304977	0.0108657	0.0139155	4056.74	2193.31	0	#DIV/0!	#DIV/0!	133.322	0	0.0294834	4097.81	4097.81

## Sheet: Parameters
	Fluid properties
	Solvent name		None	Water	Ethanol
	Cp	kJ/kg.K	0	4.2	2.44
	Hevap	kJ/kg	0	2270	841
	Bp	°C	0	100	78.37
	Density	kg/m3	0	1000	789.4
	Cpg	kJ/kg.K	0	1.89	1.73649
	Mw	kg/mol	0	0.018	0.0460684
	Antoine A*	For mmHg	0	8.07131	8.2133
	Antoine B*		0	1730.63	1652.05
	Antoine C*	For K	0	233.426	231.48
	Antoine T range			1 – 100°C	-3 - 96°C
	* C.L. Yaws and H.C. Yang. To estimate vapor pressure easily. Hydrocarbon Processing. 68:65-70 (1989).
	Air heat conductivity**
	T (K)	°C	k (W/m*K)
	250	-23.15	0.02241
	300	26.85	0.02623
	350	76.85	0.02984
	400	126.85	0.03328
	450	176.85	0.03656
	500	226.85	0.03971
	slope	intercept	R2
	6.91029e-05	0.0243002	0.998754
	** K. Kadoya, N. Matsunaga, and A. Nagashima. Viscosity and Thermal Conductivity of Dry Air in the Gaseous Phase. Journal of Physical and Chemical Reference Data. 14:947-970 (1985).
